# Supplementary material for: Glycomic Signatures of Plasma IgG Improve Preoperative Prediction of the Invasiveness of Small Lung Nodules
Source: Molecules. 2019 Dec 20;25(1):28. doi: 10.3390/molecules25010028 (PMC6982969; doi:10.3390/molecules25010028)
Supplement: Supplementary file 1 [file molecules-25-00028-s001.zip]

Archive with 3 entries (2 files):
- molecules-638357-proof-supplementary-layout/
- molecules-638357-proof-supplementary-layout/molecules-638357-proof-Supplementary Figures-layout.docx
- molecules-638357-proof-supplementary-layout/molecules-638357-proof-Supplementary Table-layout.docx
